# Supplementary material for: A modified Delphi study to enhance and gain international consensus on the Physical Activity Messaging Framework (PAMF) and Checklist (PAMC)
Source: Int J Behav Nutr Phys Act. 2021 Aug 19;18:108. doi: 10.1186/s12966-021-01182-z (PMC8375197; doi:10.1186/s12966-021-01182-z)
Supplement: Supplementary file 4 — Additional file 4. Survey 1 qualitative analysis. [file 12966_2021_1182_MOESM4_ESM.xlsx]

## Sheet: Sheet1
Category	Themes	Theme frequency	Codes	Code frequency	Example quotes for theme	Author response/ subesequent amendments
Questions asked
Why creating a physical activity framework is not important Q2. If you do not agree that establishing a framework for PA messaging is important, could you please say a little more about your thoughts around this	Stronger case required for development of framework	3	Unclear how specific PA messaging framework would be different to ones we already have for other areas of communication	2	“I am not yet convinced that broader frameworks from implementation science, or marketing theory, don’t already provide some of this useful framing and guidance?”	We have reviewed existing frameworks in health communication and have drawn on these to help guide our framework development. We believe our framework will be a valuable contribution to the field, and we will aim to make this justification clearly in our writing.
					“This could be another tool which is given to suggest a way to communicate, but it’s hard to see how this differs from social marketing perspectives and other health education and health communication training that exists for other health behaviours”
			Further rationale required to convince panel members of need for a framework specifically to guide PA messaging	1	“I wonder if a stronger case needs making for the need for a context-specific framework?”
	Messaging is a down-stream approach	3	PA messaging is a downstream, individually focused effort	1	“I don’t think this is unimportant in the sense of ‘trivial’. It I s quite important. But this is largely a downstream individually focused effort… “	We appreciate the role of messaging in a systems approach to targeting population physical inactivity and are aware of its limitations as an approach. We will discuss the role of messaging in the wider context in our writing.
			PA communication should promote acceptance of upstream measures	2	“…unless the communication is designed to promote acceptance of upstream measures…. Regulation, incentives, disincentives…”
					[participant suggesting the framework should promote] “the use of PA messaging as part of a broader approach at multiple levels e.g. upstream policy, midstream infrastructure and downstream individual behaviours changes, not as a standalone intervention”
Feedback on propised overarching concepts (additions and amendments) Q4. If you do not agree with the 3 overarching concepts outlined, or the suggestion to have 3 overarching concepts, could you please say a little more on your thoughts around this. Q5. Please feel free to suggest names and definitions of any additional and/or altnernative overarching concepts and briefly explain why you think th…	Evaluation is missing	5	Evaluation is missing/suggestion to include evaluation	5	“Missing evaluation stage – may be outside of scope”	We will aim to further investigate participant views on the role of the framework in different types of evaluation in survey 2.
					“It would be helpful to include evaluation of development and delivery”
					“it may be useful to add evaluation as a component of the framework”
					“evaluation does not seem represented in the three definitions”
					“evaluation: formative evaluation and participatory research to refine and develop messages with target groups”
	Delineation of concepts	9	Mechanism/basis are very complex therefore warrant their own section to be considered fully/properly	2	“I believe the aim of the message is very different to the mechanism/basis…. Mechanisms are complex and contextual and require careful consideration…. By separating the latter two elements out of the aim I think it would allow the aim to be clearer and then the important aspects to be given due credence”	We agree this is very important. We will emphasise the importance of this concept in the writing.
					“I agree with the 3 concepts however I would find it conceptually easier to grasp if the message aim and target group were separated from the mechanism (determinants, BCTs) and basis (theory, formative research)”
			Clearer descriptions of terms/concepts required	2	“I think the terms and descriptions under 1 could be improved for clarity.”	We will include a table of definitions and examples within text.
					“’who the message will be delivered to’ overlaps with aim and target population in concept 1”
			Delineate aims from outcomes	1	“perhaps delineate between aims in terms of what the message is trying to achieve/put across broadly, and the intended outcomes of receiving the message”	These are two very closely related terms, and we will make the distinction between these concepts clearer.
			More than 3 steps	2	“It is debatable as to whether these are 3 steps or they could be further divided…. E.g. I would note 7 steps 1. Aim and target population 2. Mechanisms/determinants 3. Formative research and theory 4. Message and information development and tailoring 5. Channel selection and tailoring 6. By whom, where and how delivered 7. Frequency and dose”	We agree there are more than 3 steps. However, for clarity and usefulness we have clustered all 'steps' into 3 overarching sections.
					“We use a not too dissimilar structure but with 6 overarching concepts… “
			Clearer focus on target population	2	“target population, while mentioned within stage 1, is to me important enough to be included in the heading. Alternatively a separate overarching ‘context’ concept may be beneficial. This could include aim, target population, setting etc”	We will further investigate the focus of target population in survey 2.
					“deciding the audience is a critical first step”
	More simple language is required to make framework user friendly	6	Use plain English to cater for all users of framework	6	“Use as plain English as possible to make this relevant for anybody that might be promoting PA… not sure mechanism is particularly clear for example”	We will aim to improve the language used in our framework so that is is user friendly for all potential users. We will further investigate participant views on this theme in survey 2.
					“particularly the word basis seems out of place, based on would make more sense”
					“The proposed title for the first overarching concept could be perceived as jargon depending on audience.”
					“In my work, I use the term ‘insights’ as opposed to ‘basis’. I think the intention is the same or similar – but it’s more common language when working with marketing and communications professionals, agencies etc”
					“Many of the stakeholders developing and perpetuating physical activity messages may not be well versed in health communications, or even public health necessarily. Some of these stakeholders may be journalists, business professionals (e.g. gym workers), bloggers, influencers etc. Creating titles for the three concepts that are as plain language as possible could improve the use and uptake of thi…
					“We try to use the language of the media sector to conceptualise our campaign process, we find it helps us to better correspond with media consultants”
					“message aim, mechanism and basis could possibly be translated into more simple English – particularly the word ‘mechanism’? is it simply what we want the message to achieve? Or what we want the outcome to be once the message has been received?”
	Consideration of language as a new concept	2	Message simplicity/language	1	“I think the simplicity of a message is extremely important, and has been totally lost in recent years, in the quest for scientific accuracy. The 150 minutes a week message is virtually meaningless to general public”	We will consider language as a concept and explore views on this in survey 2.
			Recognition of language as its own concept	1	“within content and format it may be useful to explicitly recognise the use of language as it refers to the interpretation of A messaging. Depending on the target population group, appropriate language should be used to match cognitive capabilities and comprehension. This, I believe is in addition to ‘framing’ or ‘tailoring.”
	Encourage co-production of messages	3	Audience testing	3	“It would be helpful to include within the three existing concepts or create a new concept that outlines the role of audience testing and consideration of audience co-production of messages”	We will explore views on this in survey 2.
					“…this often requires some participatory work with target population groups to ensure the correct terminology and descriptions of PA constructs (that can be quite complex”
					“participatory research to refine and develop messages with target groups”
	Other	7	Distinction between guidance/framework unclear	1	“It is a framework? It sounds more like guidance?”	We view the framework as an overview of the messaging concepts and a guide to message creation, with the checklist as a more practical tool that can be used to document and report message creation process.
			Message content heading not accurate	1	“The message content heading seems a little off as message aims also had to do with content (i.e. what determinants you are going to target has significant impact on content/is the content).”	We appreciate there is overlap and grey areas between the three sections, they are only shown as distinct for the purpose of the framework. We will make it clear that the sections are to be considered alongisde each other with each section influencing the next.
			Context, culture and cost missing	1	“Context, culture, cost”	We will explore this further in survey 2
			Consider multiple delivery modes	1	“within the delivery section, is there an opportunity for people to consider the use of multiple delivery mechanisms simulatenously. E.g. like wthat within a multimodal campaign (eg. ThisGirlCan)”	We will ensure the framework and checklist allow for multiple delivery modes to be considered.
			Encourage equity and inclusion in the message creation process	1	“I wonder if an explicit acknowledgement of equity and inclusion being an overarching concept that is difussed through everything is warranted”	We will consider this carefully.
			Ethos/branding	1	“could ethos also be considered here – thinking about branding of messages as ‘fun’ or ‘educational’ for example?”	We think this relates strongly to several concepts within the framework - targeting, information, way information is conveyed etc.
			Suggested input from creative agency	1	“have you considered getting a creative agency to input? It would be great for this to be supported and used by the very agencies that deliver a lot of the creative material and is as much as an ‘in’ as the very policy/SPA professionals that are briefing the agencies”	We currently do not have the resources to explore collaboration or input from creative agencies.
	Message timing	2	Important to consider when message is delivered	1	“in my opinion in the delivery stage… we should consider when the message will be delivered. Certain moments an influence our target population’s motivation and the virality of our message”	We will explore the concept of 'timing' in survey 2.
			Messages should be ‘tailored to the moment’	1	“extraordinary moments such as a pandemic can also be a factor affective the effectiveness of physical activity messages. If the message is tailored to the moment, it may increase the message’s effectiveness and virality”	As above.
Feedback on existence of a checklist to accompany framework Q7. If you do not agree that a checklist tool to accompany the framework would be usedful, please feel free to say why.	Checklist should not be too prescriptive	3	Checklist should not be too prescriptive	3	“the checklist needs to be a tool that helps people think and not a prescriptive list. For example, need to ensure people are thinking about audience and their situation and applying strategic insight rather than following instructions”	We will ensure the checklist is not overly prescriptive.
					“I don’t think that is should be referred to as a ‘checklist’ as this might come across as being overly prescriptive. Framing this as “considerations for messaging” might be better suited”
					“As long as the checklist is not too rigid and acknowledges the complexities of decisions about messaging, then such a tool will be useful”
	Make checklist easy to use	2	Make checklist simple	1	“I would suggest making said checklist as simple to use as possible. If the list is too long or difficult to understand some may be less likely to use it”	We will aim to keep the checklist as simple and clear as possible.
			Provide instruction/tutorial	1	“from experience checklists can be great, you often need to someone to take people through it and discuss it to really encourage its proper use”	We will provide guidance on how to use the checklist.
	Positive attitudes towards checklist	5	Checklist is useful tool/positive addition to framework	5	“a tool that helps people think and use principles could be very beneficial”	We are pleased to see this feedback.
					“a checklist tool for those evaluating PA messaging is crucial, and would prove a very useful accompaniment to the framework”
					“checklists are good!”
					“I like checklists!”
					“I think the checklist could be a great resource”
	Checklist should be enforced	1	Checklist should be enforced	1	“a believe a process needs to exist to that enforces or encourage the use of the tool. For example, messaging within the media on the day of release for the 2019 PA guidelines provide far more accurate than it had been six month prior. However, once interest in reporting PA was lost again (48 hours later), a swift return to ambiguous and misleading PA messaging as observed. If a process was to ex…	We will encourage use of checklist and reiterate benefits of consistent use, however cannot enforce use.
