# Supplementary material for: A modified Delphi study to enhance and gain international consensus on the Physical Activity Messaging Framework (PAMF) and Checklist (PAMC)
Source: Int J Behav Nutr Phys Act. 2021 Aug 19;18:108. doi: 10.1186/s12966-021-01182-z (PMC8375197; doi:10.1186/s12966-021-01182-z)
Supplement: Supplementary file 5 — Additional file 5. Survey 2 qualitative analysis. [file 12966_2021_1182_MOESM5_ESM.xlsx]

## Sheet: Sheet1
Pre-determined category	Themes	Theme frequency	Codes	Code frequency	Example quotes	Our response/action taken
Feedback on the use of the framework as an evaluation tool	The role of the framework in different types of evaluation	15	Framework should promote appropriate outcome/impact evaluation	4	"The framework needs to implore people to identify what behaviour their message is intended to change, how to best operationalise that and as such measure it, preferably for them to plan this a priori" "communicators should consider how they will demonstrate the reach and engagement levels of their messaging, so this should be more clearly defined and outlined in the framework" "Did the message w…	We agree that although the framework is not inteded to be a tool for conducting impact/outcome evaluation, it would be helpful if it could aid in the planning of such evaluation. We have therefore included a "what" section in Section 1 of the framework that encourages the user to identify speicifc aims and outcomes of the message. We will also write a specific section in the accompanying writing …
			Useful tool for evaluating process but not for evaluating impact	9	"I don't think the framework itself speaks directly to evaluating the effectiveness of the physical activity message in terms of impact. This is where you would consider signals of success e.g. attitudinal changes, behaviour change etc. I don't think its designed for this puprose, so you might want to draw the distinction betwen the two, i.e. it could be helpful in consdiering why something has/h…	See above
			Framework useful for evaluating a discreet intervention	1	"The framework takes the reader through a series of useful concepts for evaluation. Although the concepts are useful the wording (tense) is written for creation rather than evaluation. These types of evaluation concepts would work best when evaluating a discreet intervention as the evalutator would have all of the information. This will be harder when the messaging goes beyond a distinct interven…	See above
			Useful for formative evaluation but not process or outcome evaluation	1	"This template provides a framework for formative evaluation however it doesn't provide a framework for process or outcome evaluation"	See above
	Issues with ambiguity of the term 'evaluation'	5	Ambiguity of 'evaluation' makes it difficult for participants to assess usefulness of framework as an evaluation tool	5	"An issue is in the ambiguity of what 'evaluate' means in this context. In one sense the framewrok could be used to compare developed messages to see if it meets all the components in the framework. But this doesn't really tell me anything about whether the message is indeed effective or not for the intended outcomes." "Not sure what is meant by evaluate a message - is it evaluate it's effectiven…	We acknowledge that we did not make it clear enough to the participants what was meant by 'evaluation'. We will address this by defining the different types of evaluation in the accompanying writing piece where we will also explain how the framework may be used to aid different types of evaluation.
	Suggestions on improving clarity on how framework can be used as an evaluation tool	4	Need for guidance on how to use framework for evaluation	1	"if this were to be an intended purpose, then I think it would be useful to have guidance on how to use the framework for evaluative purposes. I agree that the framework could be used this way, but as it stands it primarily feels like it is a tool for cosnidering PA message development."	We agree. We will include guidance on how to use the framework for evaluation in the accompanying writing piece.
			Duplicate version for evaluation	1	"Could you create a duplicate of your framework, and edit some of the text so that it includes evaluation questions rather than message development questions?"	This is a good suggestion, however, with us already having two outputs (framework and checklist) we don't want to complicate things by including a 3rd output. To address this point, we will tweak wording to make it relevant for both creation and evaluation.
			PAMC clearer/more useful than PAMF for evaluation	2	"The users would benefit from having the PAMC handy"	It is our intention that the framework provides an overview for the user, and that the checklist is used as a practical tool to actually work through. We will signpost to the checklist in the framework and vice versa.
	Role of framework in evaluation is note clear	4	General - role in evaluation not clear	4	"not clear how it would evaluate - seems more like it would be a checklist or a classification' "The evaluation element is not immediately obvious. Perhaps some exampes related to process and outcome evaluation may help." "provides a useful guide of factors to consider in the development of a message - its potential role in evaluation is less clear. It doesn't provide enough specificity to see wh…	See above.
Feedback on the inclusion of 'language' as a concept	General support for the inclusion of this concept/belief that it is important	9	Language is an important concept to consider when creating messages	9	"Language is very important part of the framework as failure to get this right will undermine the relatability of the message and impede behaviour change" "Language matters - thinking about what different words mean to different communities or groups, if it is compelling enough, simple enough, not patronising etc... Feel strongly this should be included."	We agree that language is an important concept. Through this feedback we have identified 2 dimensions of language: (1) Choice of words and language being ethnically, culturally, contextually relevant and age-appropriate, and (2) message tone: what tone are the putting across? We have added these two concepts to Section 2 of the framework and will explain in the accompanying writing how these conc…
	Language concept needs to consider cultural language	3	Language is important consideration for messaging to different cultures	3	"Language is cultural and contextual" "tone is important to consider based on audience, organisation putting it out and different cultures" "If you do include it then I would encourage you to consisder broadening your definition of 'language types' to include culturally appropriate language that reflect indigenous, minority, and the diversity of ethnic groups different uses of language and descri…
	Language' should be rephrased to 'tone'	3	Suggestion to phrase language as 'tone'	3	"I think the word 'tone' captures the intention better than language, as language could be interpreted to mean English, Welsh etc" "To me your are referring to tone, ,which I think is a more accurate description of your example"
	Including language as its own concept is not necessary	7	Belief that language is already covered by other aspects of the framework	5	"Is language 'style' not already covered by other aspects of the framework? A lot of it would come into tailoring and targeting" "I don't think it is necessary to include language in the framework as it is already covered in 'who' i.e. ppulation of interest, where language would reflect who the audience is" "I think to some extent this is covered in other aspects (e.g. who the message is for)
			Not necessary to include language	2	"I think it could be included, but so could many elements. I don't think it's necessasry" "I think this would over complicate the framework"
Feedback on the wording/terminology used in the framework	The framework is now clear and user friendly	4	The framework is worded in plain english	4	"I think the framework is now worded in plain English" "This is simpler and much more user-friendly"	We are pleased that we have some qualitative feedback here to support consensus on the framework wording/terminology.
	Inclusion of more examples may make framework more user friendly	2	Suggestion to include some more examples to make the framework more user friendly	2	"There is still some room for use of more examples and clarifications for avoidance of doubt"	We agree that providing examples is useful, and as a result we will add some more examples in the framework, checklist and in accompanying writing.
	Section 1 is not yet user-friendly to all relevant stakeholders and requires work	7	Section 1 needs further work to be user-friendly	7	"language is much simpler in parts 2 and 3 than in part 1" "I still think it could be simplified. Box 1 is a little jargon heavy. Having to look up a glossary is a barrier when you have a great one-pager" "The how and why sections contain concepts that may need more explanation" "might neeed to consider language used in the questions in the who/how/why"	We agree that the language is section 1 was still a little jargon-heavy. We have since amended the wording there to make it clearer.
	The challenges of creating a cross-disciplinary tool	4	Finding balance between plain language and accuracy	2	"Although eliminating jargon is generally desirable sometimes a term of art is important for the sake of accurarcy and these should be used where required so long as readers are signposted to where they can find a clear definition"	We agree. Where 'jargon' is required (e.g. 'mechanism') we will ensure we define this clearly in the accompanying writing and provide examples.
			Acknowledgement of challenge in creating tool for various disciplines	2	"The biggest challenge here is that you are trying to make this universal across professions"	See above
Feedback on the clarity of individual concepts within the framework	The individual concepts within the framework are clear and sufficiently dileneated	8	Colour coding system is useful	3	"I like the colour coding"	We are glad.
			General positive feedback on clarity of concepts	2	"I feel the concepts are clearly delineated" "I find the conceps to be clearly delineated"	Good to see open responses to support consensus.
			Numbering system is useful	3	"I like the number systems that take a step by step approach to planning"	Glad this is clear.
	Overlap between format and delivery	3	Overlap between format concepts in section 2 and delivrery concepts in section 3	5	"The last two concept areas in the blue box overlap with the brown box" "Messaging format concepts are surely better placed In section 3?"	We agree with this. After discussions with wider author group, we have moved the format concepts to section 3 of the framework.
	Include visual graphics (arrows)	3	Suggestion to include visual graphics	3	"Perhaps some visual graphics could be used to highlight areas on the pathway as such, for example arrows to highlight links?" "arrows could encourage communicators to consider them clearly in order"	This is a great suggestion. We have included arrows to make this clearer.
	Need to harmonise how each section is divided	8	Favouring the way section 2 is subdivided	1	"each of the 3 sections uses different subdivisions. Im not sure if this was included purposefully to gather feedback before selecting an option to use across all 3, or if this was intended to be final. I find the delineation of section 2 the most easy to read."	We have looked at the feedback for this and have harmonised the sections so that they are all consistent stylistically.
			Questioning why section 3 has no subheadings like sections 1 and 2	1	"could be consistent in the 3rd column , with coloured headings like 1 and 2"	As above
			Questioning why secton 1 has numbered subdivisions and the other sections do not	6	"The who how and why have associated 1., 1.1., 1.2, 1.3 suggesting a linear process. Does section 1 need these? If so, does this need explained? Do the other sections need this too?" "It is unclear why section 1 is numbered and the others aren't"	As above
	Change colours	2	Dislike towards colour grey in section 1	2	"Changing the grey colour in section 1 would make the framework more catchy" "Use colours with more projection"	Good suggestion. We have changed the colour grey to green.
	Framework is too busy	2	Framework is too 'busy'	2	"I think the sections are clear, although quite busy. I think this is something graphic design can adjust in due course once conent is finalised" "I would like to see more grey space"	We have played around with fonts and sizings to try to create more 'grey space' and an overall more visually appealing framework.
Feedback on how well the framework encourages target audience testing	Encouragement of audience testing is already covered	3	This is covered adequately already	3	"I think the framework makes it clear that audience insight is key building block for creation of messages" "This is covered under formative research"	We are pleased to hear this feedback.
	There is room to make it more explicit that the framework encourages engagement with target audience	4	There is room to make it clearer/more explicit	4	"There would be value in this being more explicit"	We agree. In response to feedback in this section, we have (a) amended the wording of 'consider target audience' to 'engage with', (b) have added in 'co-production' with target audience alongisde formative evaluation, (c) made it clear that evidence involving target audience should be drawn on, (d) made it more clear that these considerations from section 1 should inform decisions in sections 2 a…
	Suggestion to replace word 'consider' with a word that more clearly promotes target audience engagement	6	Suggested change wording from 'consider' to something that more clearly promotes target audience engagement	6	"The word 'consider' suggests the target audience can be ignored. Considered, yes, but no thank you as we know best!" "Consider is too vague." "suggest 'engage' rather than 'consider'"	See above
	Suggestion to include audience engagement as a section that runs through all 3 existing sections	4	Importance of including audience engagement throughout all 3 sections	5	"This should be heavily highlighted throughout" "I believe audience testng needs to be reflected in all 3 sections, and that regular testing and refinemtn of message tsting is ongoing throughout. In marketing practice, AB is common place and this should be reflected" "Is it a row that runs across the 3 areas at the bottom that says ongoing review of messages with target audience? eg it sits acros…	See above
	Suggested use of examples	1	Use examples to make how to properly consider a population clear	1	"Users who are not usually familiar with a bottom-up approach may benefit from some examples of how to properly consider a population because it is so easy to get it wrong"	We will provide guidance in the accompanying writing piece on how to involve the target audience.
Feedback on the inclusion of 'timing' as a concept	Unclear what is meant by timing	5	Unclear what is meant by timing	5	"I'm not sure I understand what is meant by 'timing' - is that based on individual's/group psychological stage, time of day, teachable moments..?"	This participant feedback allowed us to identify 3 different 'types' or 'dimensions' of timing: (a) time of day, (b) time of year/political and social context (c) timing in terms of an individual's psychological readiness. Rather than adding one 'timing' box therefore we have included these three dimensions where appropriate throughout. Context is included in 'when' section 1, time of day in sect…
	Importance of different dimensions of 'timing'	10	Time (of day) is important	2	"Important to send messages when the audience will be most receptive/when it's most convenient for them"
			Time (of year/context) is important	6	"Perhaps thinking in terms of knowing seasonal activities and routines could be valuable" "Good point I have some assumptions -social media 'peak' usage times and post-covid etc" "We could target specific times for example January - new years resolutions, springtime -daylight etc" "If its believed mass events e.g. commonwealth and olympic games could be used as opportunity for PA messaging, some …
			Timing (in terms of psychological stage of readiness) is important	2	"This would be particularly important in the initial stage of behaviour change when people are starting to think about being active"	As above
	Timing is complex concept and should be given its own section	2	Acknowledgement of timing as a complex concept	1	"Much more difficult concept - possibly no right or wrong answer, or difficult to gather data on timings that help decide what timings to go for" "difficult to get right for large scale messaging"	We agree, and feel that the way its 3 dimensions have been captured is more appropriate given the complexity of it.
			Should be separate from frequency and dose due to complexity	1	"I think it should be a separate consideration to frequency and dose and form a separate subheading in part 3. For example, it can mean "at what part in a person's life" (e.g. major life moments), or it can mean "what time of day? - is the messaging a habit forming prompt sent hourly to encourage movement at work?"	See above
Feedback (general) on section 1 of the framework: Who, how and why?	Section 1 needs to be clearer and more user-friendly	7	"How is/was message intended to work?" is not clear	1	"I find this confusing. Is there a better way of saying this? E.g. how does the message intended to change behaviour? And what was considered in this decision? Also the word decisions is confusing. What was the reason for development of the message perhaps?"	We have chosen not to use the word behaviour as this may not be the intended outcome = see 'what' box. We will further elaborate on this in our writing.
			Some concepts in this section 1 are still not in plain English	6	"Psychological theory and formative research are not plain English"	We agree, however we believe in some instances it is important to use the 'scientific' term for accuracy. However we will ensure we define these clearly in the accompnaying writing and provide examples in the checklist so that all users understand what is meant by this.
	Suggested additions to framework section 1	7	Intended outcomes are missing	1	"I think what is the inteded desired outcome is possibly missing here…"	We agree and we have added this under 'what'.
			Extend idea of using psychological theory to also include sociological theory	1	"In box 1 maybe extend the idea of using psychological theory into also sociological theory"	Good point. We have amended this to 'guided by relevant theory e.g. psychologial or sociological)
			Questioning why only examples of determinants provided are psychological	2	Why are the only examples of determinants psychological? What about the other social determinants of health?	This was a good point. We have amneded the framework so 'psychological determinants' is not included anymore due to this being jargon heavy (instead we have encouraged identifying specified outcomes of the message and consideration of the mechanism). We therefore hope this addresses this.
			Include comment on commitment to diversity, equity and inclusivity as core concept	1	"I’d include comment on commitment to diversity, equity and inclusion as core concept`'	We think this is a great suggestion and have included as a core concept throughout the framework. Considering this in design and delivery is crucial, and in the accompanying consensus statement we will provide guidance and examples on how to consider these aspects throughout.
			Aim is missing	2	"I'm missing the aim of the message in the first column - different to why- what's the point? Aim?"	We agree and we have added this under 'what'.
	Important that framework encourages consideration of target audience throughout	3	Important that framework encourages consideration of target audience not only in section 1 but also sections 2 and 3	3	"I think it's particularly important that the framework stipulates that people using it keep the population of interest front and centre in message creation and evaluation as this is something which could/dpes get easily lost as people move into sections 2 and 3"	See above
	Mechanisms should be defined more closely defined	1	"Mechanisms" needs to be clearer/defined	1	"Might mechanisms be more closely defined? This mgith help determine which BCTs are most appropriate?"	We will define this clearly in the accompanying text and provide clear examples.
	Put messaging into wider context	1	Critical to put mesaging into a wider context	1	"It is crticial to put this into a broader cntext. Positive, well-designed messages using any framework are completely useless in a hostile environment"	We will outline the role of messaging in a wider approach in the accompanying text.
Feedback (general) on section 2 of the framework: what is the message?	Suggested additions to framework section 2	7	Include feelings, emotions and expressions that the message gives	1	"I would include feelings, expressions, emotions that the message gives"	We believe this is now covered under 'what' in section 1 as a potential outcome
			Consideration of affective vs cognitively based information	1	"perhaps consider that information may be more affectively or cognitively based, with growng evidence that affect may be more influential"	This is a good point and an important consideration. We feel as though this is implicitly covered in the framework under type of info, gain and loss framing etc.. And to single this out would be inconsistent with the other concepts. However, we will make a point of discussing this as an example in our accomapnying writing.
			Consideration of PA maintenance	1	"should something on 'how to maintain it' be included. Getting people to try more PA is relatively straightforward - getting them to maintain it is much more challenging"	This is a good point. We believe that maintenance is a particular outcome that could be specified relating to the 'what' box in section one, and then content and delivery aspects should be made with this in mind.
			Consideration of co-benefits to PA	1	"Consider if and where the co-beneifts of PA might be reflected in the framework… good for planet as well as your health"	We agree this is a good point. We have amended the framework subtext under "why you should do it" to read "information about the benefits or consequences" so that the examples we provided were not taken as the only potential types of information/benefit. We have also included environmental benefits as one of a few examples in the checklist.
			Consideration of in-person mode of delivery	2	"In-person mode (e.g class or group talk) of message should also e considered a viable approach to messaging format concepts in section 2 of the framework. This may be a popular mode in more disadvantaged communities and in LMICs settings)" "what about verbal communication as the how it's conveyed? Many health professionals or physical activity practitioners will meet face to face with individual…	This is a really good point. When we defined PA messaging we decided that class talks, lectures etc were not within the scope of our definition of messaging. Rather we believed they fell under a different subcategory of health communication. This is an area we are still working on. We will look to include some discussion in the writing around how the framework may aid other types of health comms …
			Distinction between implicit and explicit messages	1	"I'm wondering if there is something about the message being 'implicit' or 'explicit' - I know ther eis the text/image/music but I think the dominant messaging tends to be more explicit and telling and we have a role in challenging the status quo around this to more effective messaging that is less telling and might be more suitable in its approach to behaviour change"	This is a good point we feel is implicitly covered in the framework, but that we will aim to include/discuss in our accompanying writing.
	Section 2 is clear	5	Section 2 is clear	5	"What is the message is clear" "This is good - a clear breakdown of the 'calls to action'" "Comprehensive - no suggestions additions"	Glad this is clear.
	Suggested changes to framework section 2	4	Reword 2.1.4 to "includes or or considers the call to action"	1	"Also 2.1.4 - could be referred to as 'includes or considers the call to action' - the more specific the better"	Unclear on this piece of feedback.
			Change "music" to "audio"	1	"I think 'music' should be changed to 'audio' - the WHO lets be active video for eample has a voice over"	Good point! However, a voice over in our opinion would be covered by 'text'. We will aim to clarify that this 'text' refers to written or spoken text. Maybe 'words' is a better option.
			Change order to generic - targeted - tailored	1	"change order to: generic (all), targeted (group), tailored (individual)"	Good suggestion. We have changed order accordingly.
			Subheadings could more clearly reflect the 'process'	1	"Think we just need to work out the main headings underneath to reflect the process - start to finish work needed to devise a PA message - what it contains, how the message is structured/wording/what motivates/benefits or consequences etc?"	We have revised our framework to make this process more clear.
	Section 2 seems most useful to creators at ground level	1	Section 2 of framework seems most useful to creators on ground level	1	"This is the area of the framweork where I tend to see the most research around, ad an area that I can see message creators on the groul level using when asking "what should I do?""	Glad this area seems useful.
	Format concepts outdate/do not reflect modern communication	1	Format concepts outdated	1	"Does the inclusion of 'text', 'image or video' and 'music' and the format concepts described (poster/radio/advert) adequately reflect the way modern society consumes other forms of messaging? There is no real recognition of social media format/concepts/platforms e.g. GIFS, memes, tiktoks, instagram) - all have implications regarding language, style and format"	We agree, and we will provide these additional examples in the checklist to ensure the framework and checklist are relevant in modern times.
Feedback (general) on section 3 of the framework: how is the message delivered?	Clarifications for the accompanying writing piece	2	Useful to show a full worked through example of a message using the framework	1	"Not specifically about section 3, but are you able to provide an example of a particular message and explain how it fits the framework, i.e. who it was aimed at, how it was delivered etc? This kind of practical example is very helpful at bringing an academic framework to life. Could use previous public health message/campaign (doesn't need to be a successful one!"	Good point - we will provide a clear written example.
			Need for clarification on whether this framework is for single message or group of messages	1	"I think that perhapds in pre-text to know is this framework for a. group of messages or one specific message?"	We will clarify this in the preamble.
	Support for section 3 being final section		Acknowledgement that message creators often (wrongly) start at this end/support for this being final section	2	"Some people incorrectly start at this end when creating a message!" "This is the area that I think many people when creating message sstart with or think about the most easily. I like that this is the third section, which emphasizes the need for the first two steps"	Agree!
	Consideration of context	3	Consideration of context	3	"Add a 'when' element to describe the decision rule for sending messages and any contextual triggers" "Setting needs to consider context"	We have included when as a dimension of timing. See above.
	Need to clarify some concepts	10	"Dose" unclear	1	"Unclear what dose means or how it would be conceptualised in this context"	We will clearly define dose in the accompanying writing.
			Consideration of 'trust' RE provider	1	"Might be helpful to add something about trust here. Who is the trusted messenger? Who is the audience most likely to respond to?"	We believe this is covered under 'provider' and will expand on this in the accompanying writing.
			PA experts may confused frequency and dose of message with frequency and dose of PA	1	"I wonder if some physical activity experts will get confused in the frequency and dose of the PA versus the frequency and dose of the message."	To address this we have amended 'dose' to 'duration' and included time of day so this phrase will not get confused with frequency and dose of PA.
			Providing examples would be useful	4	"Provider or source or messenger would it be worth giving some examples i.e. health professional/GP? Would it be worth providing some examples for setting as well? Frequency and dose - could you add eamples to provide an idea of what works in the research in relation to this?"	We will provide some examples.
			"Setting" unclear	2	"Unsure exactly what is meant by setting. Do you mean oline vs print or face-to-face? Or setting in the context of it will be delivered when someone is at home or at the GP survey or at work etc?" "It may be of value to include an example of setting. this is the only concept that isn't expanded"	We will clarify and provide examples.
			Freuqency and dose are only applicable in certain communications	1	"frequency and dose seems only applicable in certain communications and not others - we cannot determine dose of exposure to posters at bus stops for example?"	Good point- we will acknowledge and discuss in the writing.
	Overlap between tailor/targeting and directed delivery	4	Overlap between directed delivery and targeted/tailored	4	"Directed to specific group or not seems to overlap with generic, tailored, targeted in central colymn - the earlier decisions dictates whther the communication is targeted at specific groups or not"	Agreed. We have removed targeted delivery as we feel it wasn't necessary and caused confusion.
	Make 'pathway' clearer	1	Suggestion to include clear pathway to work through in section 3	1	"clear information in this section just needs to be more precise and be able to follow a specific pathway to work through - provider - setting - group - how often - timing and dose"	We have tried to make the 'pathway' clearer.
Feedback (general) on checklist	Examples in checklist are useful	1	Examples in checklist are useful	1	"I think the checklist acts as a helpful reminder for people. The example sincluded are good prompts"	We will add some more examples to the checklist.
	Clarification required for 'tick all that apply'	1	Tick all that apply may insinuate more is better	1	"Whilst you say tick all that apply it kind of implies that it is better	Great point. To address this we have amended 'tick all that apply' to 'tick those that apply' and have added a note to the preamble of the checklist to clarify that the checklist aims to outline considerations rather than encouraging use of all concepts.
	Need to proofread for typos	2	Typo in section 2	2	"Note typo in section 2 what I the message"	We have fixed this typo.
	Checklist is a useful tool for creation but not evaluation	1	Useful tool for creation but not evaluation	1	"I agree it provides a tool for creating messages but not for evaluating them"	See above (evaluation).
Other	Acknowledge iterative nature of framework	1	Framework may need to evolve as understanding of what works evolves	1	"As the understanding of what works to communicate PA messages change, I imagine the framework will need to evolve - some of this evaluation feedback may be required"	We will discuss this in the accompanying text
	Framework lacking in salience for non-academic stakeholders	1	Framework may not have salience for some non-academic stakeholders	1	"Although the framework outlines the different characteristics that could be used to evaluate a message, I'm not completely sure why/how someone creating a physical activity message would use the framework. I could see this being used in an academic research evaluation, or by the government, but have trouble seeing local health department or social media manager using this regularly when creating…	We hope that our revised framework and accompanying writing makes it clear why this framework is a useful/valuable addition to the physical activity messaging field, including non-academics
	Suggestion to include recommendations alongside concepts where possible	7	Inclusion of recommendations within framework	7	"You don't provide recommendations for using one thing or another. I kow this is tricky, but to what extent do you encourage that a message is loss over game framed for example? Without being overly perscriptive, could you suggest certain things that may be beneficial for PA message development (such as formative research)?" "as aforementioned, could you suggest that gain framing may be more usef…	This is a really intersting theme that came up quite frequently. The issue with us providing recommendations/evidence for one thing over the other is that this evidence only exists for a few of these concepts. The aim of the framework is to aid development of evidence based messages, not to present the evidence on messaging. So the framework should be used to help answer these questions and gener…
						.
						.
						.
						.
						.
						.
						.
						.
						.
						.
						.
						.
						.
						.
						.
						.
						.
						.
