# Supplementary material for: A modified Delphi study to enhance and gain international consensus on the Physical Activity Messaging Framework (PAMF) and Checklist (PAMC)
Source: Int J Behav Nutr Phys Act. 2021 Aug 19;18:108. doi: 10.1186/s12966-021-01182-z (PMC8375197; doi:10.1186/s12966-021-01182-z)
Supplement: Supplementary file 6 — Additional file 6. Survey 3 qualitative analysis. [file 12966_2021_1182_MOESM6_ESM.xlsx]

## Sheet: Sheet1
Pre-determined category	Themes	Theme frequency	Codes	Code frequency	Example quotes	Our response/action taken
Feedback on the Framework presented in Survey 3	General positive feedback on the framework	4	Positive feedback on framework development from previous round	3	"Thorough consideration and nice adjustments following last round"	We are pleased to see this qualitative feedback support the likert scale responses.
					"I really like the new additions in response to round two of the survey"	We are pleased to see this qualitative feedback support the likert scale responses.
					"I really like how you have developed this framework"	We are pleased to see this qualitative feedback support the likert scale responses.
			PAMF ready for dissemination	1	"The PAMF is in a suitable state to be shared with a wider audience for consultation and/or be trialed with users to further refine the tool and develop case studies linked to its use"	We are pleased to see this qualitative feedback support the likert scale responses.
	Suggested amendments to the framework content	10	Connection between sections 1, 2 and 3 could be further emphasised	1	"There is a strong connection between sections 1, 2 and 3 need to be emphasised. Although you already mention that you have xtended the "why" across all section, it isn't clear on the framework"	We believe this is clear with the banner above the framework instructing the framework be used sequentially, however, we will further emaphasise this is accompanying writing
			Emphasise that including "what" information such as guidelines is not a necessity when developing messages	1	"Only more minor comment is section 2, part 1 - emphasising somehow that WHAT (quantity and type) isn't a necessity. Just think most will assume this is about communicating the guidelines 'do xmins x times a week' so you'll have to reinforce the point that this might not be needed"	This is a good point. We will elaborate in our accompanying writing that including any type of information is not mandatory, and that indeed PA messages may not include information on the PA guidelines.
			Distinction between length and duration unclear	1	"Whats the difference between length (e.g. 20 seconds) and 'duration/for how long" - these are in spearate rows in the orange box but the disctintion bewteen them is insufficiently clear"	We have defined these in our table of definitions.
			Replace 'music' with 'audio'	1	I still think Music wshould be replaced with 'audio'. The new WHO video has the sounds of being active for example rather than music. Previous WHO video had voice-over."	This is a good point. We will amend this accordingly. We had not previously considered the use of 'non-text' audio such as sound effects.
			Co-production and formative evaluation with target population should be essential	1	"I think formative evaluation and co-production with target audience is a necessity rather than 1 of the 3 desired approaches for using evidence, theory and/or co-production"	We agree that this is a very important part of the process. However, we wish to encourage potential users who do not have the resources to conduct such evaluation or include target audience to use the framework/checklist rather than use no guidance. Therefore we won't frame this as essential however we will further emphasise the importance of this.
			Change "theory" to "relevant behavioural science"	1	"Bottom middle bullet could say 'relevant behavioural science' as it is not just theory"	We have stuck with 'theory' for now as we believe 'science' is incorporated in 'existing literature/evidence'.
			Further information/guidance on considering equity, diversity and inclusion throughout required	2	"The banner struck me as slightly tokenistic. In what ways should someone consider diversity, for example, throughout? And how so (similarly and differently) equity and inclusion? These are quite different concepts so to cluster them together without examples of how to seems a little unhelpful. I actually think where you give exaples within the framework (e.g., think about ethnically and cultural…	Good point. We will further explain using examples in the framework/checklist and in accompanying writer to futher demonstrate how to consider these concepts throughout
					"If adding in the consider diversity, equity and inclusivity throughout banner may need mor einformation on that somewhere as it is important"	As above.
			Amending wording to be more in line with media and campaigning could encourage framework uptake	1	"I think that including words from the discipline of media and campaigning will help the framewrok speak across discipliens and be used in practice. Phase 1 is the "research phase". Phase 2 is "creative phase", not that you could include the top section of phase 3 here too, text image music. Note that in this section you also need to add brand and logo as they are essential to connecting messages…	This is a good point. In our paper we will encourage the user to amend terminologies if appropriate depending on what context/discipline they are using the framework in.
			Clarify what is meant by social/political context	1	"I wasn’t sure what is meant by social/political context"	We will aim to make this clearer in our definitions table and accompanying writing.
	Suggested additions to the framework content	4	Incorporate somehwere in the framework that its primary purpose is to create new messages	1	"Given the feedback regarding confusion as to whether it is a development or evaluation framework (or both), I think that there should be some banner that makes it clear it is for the former. As you note "we see the primary purpose of this framework being to aid the creation of new messages"..."	We will aim to make this clear in our accompanying writing.
			Add 'equality' to bottom banner	1	"I will add in the final line equality (could be gender equality to focus on women)"	We believe that equity is a more suitable term for what we are trying to promote in message development.
			Include organistions that will be involved in dissemination in the development as well	1	"Just a thought about 'who' in column one… it occurred to me that if you are going to ask other organisations/individuals to disseminate the message then it would also be useful to engage with (some of) them as well, to help engender a sense of ownership of the final messaging, rather than j ust asking them to accept it without question"	This is a good point. We will discuss this in the accompanying writing.
			Include explicit attention to the behaviour change technqiue being used	1	"The only piece that jumps out at me as missing is explicit attention to the bahviour change technqiue being used. It is somewhat implicit with the aims and mechanisms questions and some of the message content elements, but I think it could be drawn out more explicitly"	This is a good point, and we can see why this would be appealing. However, we are hesitant to make the framework exclusively linked to one psychological theory/approach. Rather, we have developed a framework that we hope can encourage the use of various theories. Therefore we will not make an explicit statement on BCTs, however, we will discuss this further as an example in the accompanying writi…
	Suggested stylistic/visual amendments to the framework	4	The colour of banners above and below framework could be more visible	1	"The colour of the top and bottom section of the framewrok could still be made more visible by changing into dark/black/dark blue text with light grey background or white text with dark background"	Good suggestion. We will amend this.
			Increase white space to make framework appear less busy	1	"It does feel like there is a lot going on in one block. It seems like a visual issue rather than a content issue. Rather than the three blocks of colour touching could there be white space in between? Would use of different (rounded edged) shapes help?"	This is a good point. We will try out rounded shapes/increasing space between sections and see if we can improve this.
			Integrate title into framework	1	"in case it gets used as a stand alone infographic (may not be the intention but might happen as people use in practice), maybe best to integrate the title directly into this, so its clear what its used for"	Great point. We will add this.
			Proof read required to fix spacing errors	1	"Subject to proof reading - there are a few spacing errors"	We will conduct a thorough proof read.
	Other	2	Allow space for future iterations	1	"Allowing for further user testing in the 'real world' with space to iterate if needed	This is a really good point. We will make this statement explicitly in the writing.
			Not clear what "why" section contribution is	1	"Not sure Why question contributes much here now"	We are unclear exactly what this feedback means however we believe the 'why' section is crucial to the framework
Feedback on the Checklist presented in Survey 3	General positive feedback on the Checklist	4	Useful when developing or evaluating messages	2	"I think it is ok just to remind what we need to consider when develop or evaluate a media on physical activity"	We are pleased to see this qualitative feedback support the likert scale responses.
					"I think that the checklist will be very helpful for creating new messages or evaluating messages in existing physical activity intervention/promotion"	We are pleased to see this qualitative feedback support the likert scale responses.
			PAMC is ready for dissemination	2	"I believe the PAMC is at a stage to be shared with the intent of getting feedback from a user perspective and to develop case studies of its implementation"	We are pleased to see this qualitative feedback support the likert scale responses.
					"looks good"	We are pleased to see this qualitative feedback support the likert scale responses.
	General negative feedback on the Checklist	4	Not complete	1	"doesn't seem complete"	We are sorry to hear this comment. Without further explanation we cannot act on this feedback.
			Checklist not useful	1	"I am struggling to see how the checklist helps someone to develop a message. I also don't think its particularly helpful for evaluation of messages"	We are sorry to hear this feedback. We have tried to make it clear in the accompanying writing how the checklist can help with different types of evaluation as well as providing examples of its use in categorising and reporting.
			Concerns around usability due to length	1	"I feel it's quite long, but am unsure how it could be made shorter. I would just be slightly concerned that those who have to continually create messages quite quickly and effectively may be put off by 4 pages of checklist"	We agree the Checklist is long, however, we hope that those with limited resources (including time) could still draw on aspects of the framework and checklist to help inform some of their decisions.
			What is the point in ticking boxes of more doesn’t mean better	1	"In terms of evaluation, people will just have a series of ticked boxes. But more boxes isn't better. So what does someone do with that information how do they determine, using this checklist, whether the message was any good or not??"	We hope that our examples in the accompanying writing provide insight into how the checklist and 'ticks' may be of use.
	Suggested amendments to the Checklist	4	Need to differentiate "aim" and "mechanism"	1	"the 'aim' and the 'mechansims' feel like they maybe just cover the same thing. The aim is to target a mechanism that we hope will mediate behaviour change"	This is a good point, and we agree these two are very closely related. We have chosen to keep them separate to encourage the user to really consider them. However, we have noted in the checklist that these two are very closely related.
			Change wording to improve clarity	1	"Perhaps change "by default" in instructions to 'is not necessarily' for clarity?	Good point. We will make this change.
			Point 2.1. is too simple	1	"Point 2.1. is too simple. More sophisticated influencing strategies required here. Read Cialdinis book Influence: The psychology of persuasion where he explains the concepts of Reciprocation, Commitment and Consistency, Social Proof, Liking, Authority and Scarcity. Physical Activity Messaging isn't about providing information in different ways, its about influencing people to become more active."	We agree that the sole role of messaging is not to provide information, however, the nature of physical activity messages is that there is some sort of information usually included. Persuasion is important to consider when deciding on the mechanism, what type of information, how it is framed, what the message tone is etc.
			Change wording in 'additional details' headings	1	"You might want to think about making some of the 'additional details 'headings something more like 'please state which' so they are bit more mandatory where the initial box is very broad (e.g. psych or marketing theory used)	This is a great suggestion, we will make these changes.
	Suggested additions to the Checklist	8	Include a shorter timescale "when"	1	"Should 'when' also include a time ona s hroter scale, e.g. should the messaging be at certain times of the day, or when certain other behaviours are engaged in?"	This is covered in message frequency, dose and 'timing'.
			Include behaviour changes in "what"	1	"Surely 'what' should also have behaviour changes (e.g. increase PA) as a purpose - isn't that ultimately always the distal outcome we desire in this causal chain?"	We agree. Although we believe it is unlikely that a message would immediately bring about behaviour change, we did not intentionally exclude this as an aim/outcome. We have therefore included this as an example in the checklist.
			Make affective slant explicit	1	"on the 'why you should do it' part I have Paddy Ekkekakis in the back of my mind and wonder whether you should add in something like 'because it makes you feel good' so as to have that affective slant explicit"	The issue with us providing recommendations/evidence for one thing over the other is that this evidence only exists for a few of these concepts. The aim of the framework is to aid development of evidence based messages, not to present the evidence on messaging. So the framework should be used to help answer these questions and generate recommendations that can be used to inform message creation. …
			Include "out of home" formats in section 3.2.2.	1	"Section 3.2.2. needs to include what is termed 'out of home' formats: bus shelters, bins, buses, trams, bike schemes, billboards etc	Good suggestion, we did not intentionally leave these out. We will include some out of home modes as examples.
			Include examples of social and political context	1	"suggest add example(s) of 'social/political context'	We will include this.
			Add something to establish basis for dosing decisions	1	"I like the dosing information. Could you add something to establish the basis for the dosing decisions (e.g., intuition vs user preferences vs optimisation study"	The decisions should be based on the 'why' banner as with all other aspects of the framework - what are target audience preferences, what does existing evidence say?
			Add component for explicitly identifying behaviour change technique	1	"I think it would be usful to add a component for explicitly identifying the behaviour change technique being used."	This is a good point, and we can see why this would be appealing. However, we are hesitant to make the framework exclusively linked to one psychological theory/approach. Rather, we have developed a framework that we hope can encourage the use of various theories. Therefore we will not make an explicit statement on BCTs, however, we will discuss this further as an example in the accompanying writi…
			Interactive checklist option	1	"Maybe the checklist could be provided as an interactive tool where you can tick the box and add comments electronically rather than having a static PDF"	This is a nice suggestion. We will look into this.
	Other	1	Allow space for future iterations	1	"as previously stated - Space to iterate post public use"	This is a really good point. We will make this statement explicitly in the writing.
